# Supplementary material for: Herbicide Bioassay Using a Multi-Well Plate and Plant Spectral Image Analysis
Source: Sensors (Basel). 2024 Jan 31;24(3):919. doi: 10.3390/s24030919 (PMC10856836; doi:10.3390/s24030919)
Supplement: Supplementary file 1 [file sensors-24-00919-s001.zip]

Archive with 1 entries (1 files):
- sensors-2833551-supplementary.pdf
